# Supplementary material for: Bonding Behavior of Conventional PMMA towards Industrial CAD/CAM PMMA and Artificial Resin Teeth for Complete Denture Manufacturing in a Digital Workflow
Source: Materials (Basel). 2021 Jul 8;14(14):3822. doi: 10.3390/ma14143822 (PMC8303782; doi:10.3390/ma14143822)
Supplement: Supplementary file 1 [file materials-14-03822-s001.zip]

Archive with 1 entries (1 files):
- materials-1252829-supplementary.stl
